# Supplementary material for: Predicting treatment dropout after antidepressant initiation
Source: Transl Psychiatry. 2020 Feb 6;10:60. doi: 10.1038/s41398-020-0716-y (PMC7026064; doi:10.1038/s41398-020-0716-y)
Supplement: Supplementary file 7 — Supplementary Table 1 [file 41398_2020_716_MOESM7_ESM.xlsx]

## Sheet: Sheet1
		site A			site B			both sites
drug names	nr. prescriptions	nr. dropout	perc. dropout (%)	nr. prescriptions	nr. dropout	perc. dropout (%)	nr. prescriptions	nr. dropout	perc. dropout (%)
citalopram (SSRIs)	10692	2542	23.77	5582	1498	26.84	16274	4040	24.82
bupropion (Others)	8239	1662	20.17	4472	1105	24.71	12711	2767	21.77
sertraline (SSRIs)	6878	1513	22	4232	1079	25.5	11110	2592	23.33
fluoxetine (SSRIs)	5910	1437	24.31	3382	927	27.41	9292	2364	25.44
mirtazapine (Others)	3161	577	18.25	1829	487	26.63	4990	1064	21.32
venlafaxine (SNRIs)	2993	593	19.81	1700	382	22.47	4693	975	20.78
duloxetine (SNRIs)	2641	548	20.75	1538	422	27.44	4179	970	23.21
escitalopram (SSRIs)	2417	597	24.7	1268	413	32.57	3685	1010	27.41
paroxetine (SSRIs)	2065	555	26.88	1122	328	29.23	3187	883	27.71
total	44996	10024	22.28	25125	6641	26.43	70121	16665	23.77
