# Supplementary material for: Predicting treatment dropout after antidepressant initiation
Source: Transl Psychiatry. 2020 Feb 6;10:60. doi: 10.1038/s41398-020-0716-y (PMC7026064; doi:10.1038/s41398-020-0716-y)
Supplement: Supplementary file 8 — Supplementary Table 2 [file 41398_2020_716_MOESM8_ESM.csv]

## Sheet: Sheet1
Code	Description
90791	Psychiatric diagnostic interview without medical services
90792	Psychiatric diagnostic interview (for prescribers / medical services)
90832	Individual psychotherapy, 30 minutes
90834	Individual psychotherapy, 45 minutes
90837	Individual psychotherapy, 60 minutes
90847	Family Psychotherapy with patient Present
90853	Group psychotherapy
96101	Psychological testing, interpretation and reporting per hour by a psychologist (per hour)
96102	Psychological testing per hour by a technician (per hour)
96103	Psychological testing by a computer, including time for the psychologist’s interpretation and reporting (per hour)
96105	Assessment of Aphasia
96111	Developmental Testing, Extended
96116	Neurobehavioral Status Exam (per hour)
96118	Neuropsychological testing, interpretation and reporting by a psychologist (per hour)
96119	Neuropsychological testing per hour by a technician
96120	Neuropsychological testing by a computer, including time for the psychologist’s interpretation and reporting
96150	Health and Behavioral Assessment – Initial (each 15 mins)
96151	Reassessment (each 15 mins)
96152	Health and Behavior Intervention – Individual (each 15 mins)
96153	Health and Behavior Intervention – Group (each 15 mins)
96154	Health and Behavior Intervention – Family with Patient (each 15 mins)
96155	Health and Behavior Intervention – Family without Patient (each 15 mins)
90785	Interactive complexity add-on (for psychotherapy codes)
90839	Patient in crisis add-on – 60 minutes
90840	Patient in crisis add-on – Each additional 30 minutes
