# Supplementary material for: Predicting treatment dropout after antidepressant initiation
Source: Transl Psychiatry. 2020 Feb 6;10:60. doi: 10.1038/s41398-020-0716-y (PMC7026064; doi:10.1038/s41398-020-0716-y)
Supplement: Supplementary file 9 — Supplementary Table 3 [file 41398_2020_716_MOESM9_ESM.xlsx]

## Sheet: Sheet1
(a) Per-medication statistical significance for the Area Under the Receiver Operating Curve (AUC) between (dem+date) and (dem+date+code) classifiers.
	Logistic Regression (LR)		Random Forest (RF)
drugs	t-statistic	p-value	t-statistic	p-value
bupropion	-32.2115	4.1e-80	-33.9513	3.96e-82
fluoxetine	-8.07314	6.55e-14	-26.3321	1.33e-66
sertraline	-30.0134	1.53e-75	-26.6129	4.62e-67
paroxetine	-12.0249	2.55e-25	-17.039	1.57e-40
venlafaxine	-32.6744	4.28e-79	-25.656	2.7e-64
mirtazapine	-29.3124	5.34e-72	-26.0892	1.15e-65
citalopram	-41.4255	6.63e-99	-45.4095	5.61e-106
escitalopram	-10.0782	2.51e-19	-19.8238	1.22e-47
duloxetine	11.0582	1.96e-22	-4.32911	2.38e-05
all (median)	-29.3124	5.34e-72	-26.0892	1.15e-65
(b) Per-medication statistical significance for the Area Under the Receiver Operating Curve (AUC) between psychiatrist and non-specialist providers.
	Logistic Regression (LR)		Random Forest (RF)
drugs	t-statistic	p-value	t-statistic	p-value
bupropion	-1.24466	0.215	-8.74939	3.68e-15
fluoxetine	-3.39757	0.000895	-16.7107	2.85e-35
sertraline	-9.63376	7.05e-17	-3.42125	0.000838
paroxetine	16.6086	9.93e-35	12.2255	9.06e-23
venlafaxine	-0.988414	0.325	-6.37675	3.83e-09
mirtazapine	-29.6114	1.17e-74	-12.1349	9.59e-25
citalopram	3.65042	0.000379	8.29193	1.31e-13
escitalopram	-4.68881	6.64e-06	-36.9452	5.58e-90
duloxetine	-2.41219	0.0173	4.04409	9.13e-05
all (median)	-2.41219	0.000379	-6.37675	3.68e-15
(c) Per-medication statistical significance for the Area Under the Receiver Operating Curve (AUC) between initial and subsequent prescriptions.
	Logistic Regression (LR)		Random Forest (RF)
drugs	t-statistic	p-value	t-statistic	p-value
bupropion	-15.2905	9.67e-31	-8.7955	5.67e-15
fluoxetine	2.69978	0.00797	11.4058	2.22e-20
sertraline	-15.111	5.38e-32	-25.0186	1.79e-55
paroxetine	-2.06813	0.0407	10.6906	4.57e-19
venlafaxine	-15.8436	2.14e-34	-4.4073	2.02e-05
mirtazapine	1.36234	0.175	3.29953	0.00123
citalopram	4.14491	6.8e-05	-3.03648	0.00297
escitalopram	-18.6479	2.59e-43	-8.99607	1.47e-15
duloxetine	6.18226	6.41e-09	12.7386	6.98e-25
all (median)	-2.06813	6.41e-09	-3.03648	1.47e-15
