# Supplementary material for: Predicting treatment dropout after antidepressant initiation
Source: Transl Psychiatry. 2020 Feb 6;10:60. doi: 10.1038/s41398-020-0716-y (PMC7026064; doi:10.1038/s41398-020-0716-y)
Supplement: Supplementary file 10 — Supplementary Table 4 [file 41398_2020_716_MOESM10_ESM.xlsx]

## Sheet: Sheet1
(a) Per-site statistical significance of dropout rates across different medications (all providers)
sites	chi2-statistic	p-value
site A	126.44	1.54e-23
site B	54.52	5.47e-09
(b) Per-medication statistical significance between psychiatrists and non-specialist providers (both sites)
drugs	chi2-statistic	p-value
bupropion	414.81	3.29e-92
fluoxetine	198.33	4.82e-45
sertraline	258.52	3.61e-58
paroxetine	35.58	2.45e-09
venlafaxine	150.58	1.29e-34
mirtazapine	104.05	1.97e-24
citalopram	214.95	1.14e-48
escitalopram	114.36	1.09e-26
duloxetine	100.48	1.2e-23
all (median)	150.58	0
